# Supplementary material for: Phlogopite-pargasite coexistence in an oxygen reduced spinel-peridotite ambient
Source: Sci Rep. 2021 Jun 4;11:11829. doi: 10.1038/s41598-021-90844-w (PMC8178368; doi:10.1038/s41598-021-90844-w)
Supplement: Supplementary file 1 — Supplementary Information. [file 41598_2021_90844_MOESM1_ESM.xlsx]

## Sheet: Supplementary Table 1
Supplementary Table 1. Major element (wt%) compositions of olivine from Mont Leura (LE) peridotite xenoliths.
Sample	LE7[phl]											LE5[phl+amph]
SiO2	41.01	40.99	41.15	41.05	40.59	41.49	40.65	41.04	41.04	40.87		41.33	41.53	40.21	40.86	40.69	40.93	40.89	40.27	41.03	40.81	40.68	42.3
TiO2	0	0.02	0.03	0.04	0	0	0.02	0.04	0	0.02		0.02	0.03	0	0	0.03	0	0	0	0	0.03	0.02	0
Al2O3	0.02	0.02	0.04	0.03	0.04	0.03	0	0.04	0.02	0.02		0.02	0.05	0	0.01	0.04	0.01	0	0	0.01	0.06	0.06	0.07
FeOtot	8.57	8.62	8.69	8.44	8.59	8.87	8.87	9.92	9.94	9.73		9.66	8.12	9.82	10	7.38	10.36	10.72	10.59	10.36	6.98	6.96	7.64
MnO	0.13	0.09	0.12	0.14	0.05	0.11	0.16	0.13	0.13	0.13		0.17	0.15	0.21	0.15	0.19	0.15	0.16	0.2	0.16	0.1	0.12	0.13
MgO	50.3	49.96	50.26	50.54	49.69	50.75	50.35	49.51	49.14	49.62		49.96	51.23	49.56	49.93	50.31	49.99	49.1	49.38	49.63	50.71	51.85	50.56
NiO	0.37	0.39	0.37	0.41	0.4			0.43	0.41	0.44		0.45	0.45	0.43	0.42	0.37	0.36	0.33	0.35			0.33
Total	100.48	100.19	100.77	100.82	99.49	101.31	100.15	101.23	100.76	100.93		101.69	101.75	100.27	101.44	99.54	101.89	101.29	100.88	101.26	99.16	100.56	101.43
Si	0.996301	0.998652	0.997089	0.993952	0.996303	0.998	0.99	0.995828	0.999975	0.994153		0.996951	0.99467	0.986516	0.990359	0.994426	0.989029	0.994984	0.985167	0.995	0.996	0.98308	1.011
Ti	0	0.000366	0.000547	0.000728	0	0	0	0.00073	0	0.000366		0.000363	0.00054	0	0	0.000551	0	0	0	0	0.001	0.000363	0
Al	0.000573	0.000574	0.001142	0.000856	0.001157	0.001	0	0.001144	0.000574	0.000573		0.000569	0.001412	0	0.000286	0.001152	0.000285	0	0	0	0.002	0.001709	0.002
Fe	0.174107	0.175622	0.176084	0.170895	0.17632	0.178	0.181	0.201291	0.202537	0.197923		0.194859	0.162633	0.201473	0.202689	0.150826	0.209345	0.218137	0.216651	0.21	0.143	0.140654	0.153
Mn	0.002675	0.001858	0.002463	0.002872	0.00104	0.002	0.003	0.002672	0.002683	0.002679		0.003474	0.003043	0.004365	0.00308	0.003934	0.003071	0.003298	0.004145	0.003	0.002	0.002457	0.003
Mg	1.82111	1.81396	1.81491	1.82371	1.81764	1.82	1.828	1.79035	1.78437	1.79876		1.79597	1.82856	1.81205	1.80353	1.83234	1.80019	1.78053	1.80031	1.793	1.845	1.86735	1.8
Ni	0.007229	0.007641	0.00721	0.007984	0.007896			0.008391	0.008034	0.008607		0.00873	0.008668	0.008484	0.008187	0.007272	0.006996	0.006458	0.006886			0.006413
Fo	91.2733	91.1724	91.1555	91.4316	91.1568	91.068	91.0035	89.8927	89.8059	90.0869		90.2116	91.8319	89.9934	89.8964	92.3943	89.5819	89.0853	89.258	89.52	92.81	92.9949	92.17
Fo = 100 × Mg/(Mg+Fe)mol

## Sheet: Supplementary Table 2
Supplementary Table 2. Major element (wt%) compositions of orthopyroxene from Mount Leura (LE) peridotite xenoliths.
Sample	LE7[phl]													LE5[phl+amph]
	Unreacted orthopyroxene													Unreacted orthopyroxene								Reacted* orthopyroxene
SiO2	56.92	57.1	56.15	56.71	56.55	56.12	56.5	56.09	56.03	57.1	56.76	56.04		57.83	56.06	58.21	55.98	57.67	56.89	56.91		56.62	56.23	56.88	57.63	57.36
TiO2	0.02	0.17	0.03	0.1	0.03	0.11	0.07	0.15	0.11	0.01	0	0.33		0	0.1	0	0.1	0	0	0		0.01	0.02	0	0.06	0
Al2O3	1.69	2.35	2.42	2.15	2.06	2.31	1.95	2.26	2.15	1.73	1.53	2.9		1.25	2.8	1.09	2.61	1.08	1.08	1.21		1.12	2.11	1.25	1.1	1.46
FeOtot	4.99599	5.22697	5.61493	6.109	5.75798	5.88695	5.76096	5.42691	5.39796	5.42198	5.37794	4.22591		5.75401	6.03992	5.73601	5.86297	6.09794	5.9719	5.85393		7.67188	7.03495	7.48293	7.04597	6.91996
MnO	0.14	0.03	0.21	0.12	0.14	0.07	0.12	0.13	0.15	0.17	0.1	0.15		0.13	0.12	0.04	0.07	0.22	0.17	0.12		0.18	0.18	0.22	0.21	0.21
MgO	34.5	34.73	34.28	33.59	33.93	33.83	34.08	34.53	34.1	34.38	34.79	34.83		34.95	34.5	35.25	33.97	35.08	35.12	35.02		34.15	33.71	33.95	34.4	34.35
CaO	0.59	0.75	0.78	0.81	0.73	0.83	0.77	0.81	0.81	0.69	0.73	1.51		0.41	0.47	0.34	0.5	0.49	0.44	0.41		0.5	0.48	0.5	0.48	0.49
Na2O	0.17	0.17	0.11	0.17	0.15	0.15	0.14	0.13	0.11	0.16	0.13	0.11		0.07	0.07	0.07	0.08	0.14	0.09	0.08		0.09	0.04	0.11	0.06	0.06
Cr2O3	0.4	0.54	0.55	0.5	0.46	0.41	0.33	0.42	0.39	0.51	0.5	0.88		0.4	0.77	0.35	0.52	0.39	0.36	0.36		0.38	0.4	0.39	0.3	0.36
Total	99.44	101.07	100.14	100.27	99.85	99.75	99.76	100	99.28	100.21	99.94	100.98		100.8	100.97	101.09	99.76	101.2	100.18	100.02		100.79	100.24	100.83	101.31	101.25
Si	1.964	1.94	1.928	1.952	1.95	1.938	1.949	1.927	1.94	1.96	1.95	1.903		1.974	1.912	1.979	1.932	1.961	1.952	1.955		1.945	1.94	1.954	1.967	1.958
Ti	0.001	0.004	0.001	0.003	0.001	0.003	0.002	0.004	0.003	0	0	0.008		0	0.003	0	0.003	0	0	0		0	0.001	0	0.002	0
Al	0.069	0.094	0.098	0.087	0.084	0.094	0.079	0.092	0.088	0.07	0.062	0.116		0.05	0.113	0.044	0.106	0.043	0.044	0.049		0.045	0.086	0.051	0.044	0.059
Fe III	0.001	0.003	0.009	0	0.003	0.006	0.005	0.011	0.006	0.002	0.008	0.011		-0.001	0.01	-0.002	0.004	0.008	0.012	0.009		0.015	0.006	0.01	0.004	0.005
Fe II	0.143	0.145	0.152	0.176	0.163	0.164	0.161	0.145	0.151	0.153	0.146	0.109		0.165	0.162	0.165	0.165	0.165	0.159	0.159		0.205	0.196	0.205	0.198	0.192
Mn	0.004	0.001	0.006	0.003	0.004	0.002	0.004	0.004	0.004	0.005	0.003	0.004		0.004	0.003	0.001	0.002	0.006	0.005	0.003		0.005	0.005	0.006	0.006	0.006
Mg	1.774	1.759	1.754	1.723	1.744	1.741	1.752	1.768	1.76	1.758	1.781	1.763		1.778	1.754	1.786	1.747	1.778	1.796	1.793		1.748	1.733	1.738	1.75	1.747
Ca	0.022	0.027	0.029	0.03	0.027	0.031	0.028	0.03	0.03	0.025	0.027	0.055		0.015	0.017	0.012	0.018	0.018	0.016	0.015		0.018	0.018	0.018	0.018	0.018
Na	0.011	0.011	0.007	0.011	0.01	0.01	0.009	0.009	0.007	0.011	0.009	0.007		0.005	0.005	0.005	0.005	0.009	0.006	0.005		0.006	0.003	0.007	0.004	0.004
Cr	0.011	0.014	0.015	0.014	0.013	0.011	0.009	0.011	0.011	0.014	0.014	0.024		0.011	0.021	0.009	0.014	0.01	0.01	0.01		0.01	0.011	0.011	0.008	0.01
Cr#	13.75	12.963	13.2743	13.8614	13.4021	10.4762	10.2273	10.6796	11.1111	16.6667	18.4211	17.1429		18.0328	15.6716	16.9811	11.6667	18.8679	18.5185	16.9492		18.1818	11.3402	17.7419	15.3846	14.4928
Mg#	92.4844	92.212	91.582	90.7392	91.3049	91.1035	91.3358	91.8952	91.8415	91.8695	92.0177	93.6254		91.5425	91.0545	91.6325	91.1699	91.1122	91.289	91.424		88.8046	89.5167	88.9927	89.6908	89.8432
Cr# = 100 × Cr/(Cr+Al)mol
Mg# = 100 × Mg/(Mg+Fe)mol
*Reacted orthopyroxene are near the reaction zones

## Sheet: Supplementary Table 3
Supplementary Table 3. Major element (wt%) compositions of primary and secondary clinopyroxene from Mount Leura (LE) peridotite xenoliths.
Sample	LE7[phl]												LE5[phl+amph]
	Primary clinopyroxene												Primary clinopyroxene											Secondary clinopyroxene
SiO2	52.98	53.26	54.16	53.44	53.66	53.38	51.85	52.39	53.12	53.12	53.09		54.4	53.36	54.69	53.97	53.96	54.4	54.35	53.06	53.57	53.91		51.35	52.87	53.98
TiO2	0.24	0.28	0.24	0.34	0.29	0.21	0.35	0.33	0.32	0.18	0.25		0.23	0.19	0.22	0.41	0.33	0.3	0.33	0.22	0.3	0.34		0.87	0.08	0.08
Al2O3	4.99	4.6	4.24	4.75	4.64	4.32	3.08	4.97	4.46	4.63	4.83		3.09	3.44	3.27	3.64	3.82	3.64	4.07	3.88	4.77	4.6		3.77	5.6	3.74
FeOtot	2.59194	2.46293	2.55693	2.75597	2.96689	2.80595	2.93994	2.79591	2.94194	2.49188	2.59393		2.87397	2.95289	2.79397	2.27495	2.43593	2.17998	2.75198	2.22088	2.39186	2.24992		1.77194	2.3389	2.46697
MnO	0.08	0.11	0	0.05	0.11	0.08	0.07	0.09	0.11	0.07	0.08		0.12	0.07	0.08	0.08	0.1	0.06	0.08	0.1	0.07	0.15		0.06	0.13	0.08
MgO	15.38	15.95	16.51	15.89	16.06	15.98	16.82	15.71	15.67	16	15.84		16	16.18	15.9	15.9	15.71	16.08	15.26	15.46	15.69	15.18		17.09	14.9	15.52
CaO	18.79	19.3	20.03	19.48	19.16	19.2	21.22	18.93	19.32	19.23	18.99		20.34	19.93	20.62	20.1	19.8	20.32	20.16	19.79	18.96	19.71		21.84	19.13	19.87
Na2O	2.24	2.05	1.83	1.86	2.17	1.92	0.69	2.02	1.96	2.17	2.11		1.77	1.83	1.83	2.01	2.19	1.87	2.08	2.27	2.56	2.48		0.62	2.5	2.02
Cr2O3	2.12	1.69	1.64	1.49	1.61	1.81	2.15	1.77	1.49	1.86	2.05		1.29	1.72	1.2	1.89	2.4	1.94	1.82	2.12	1.54	1.45		2.07	1.71	1.5
Total	99.45	99.75	101.24	100.06	100.73	99.74	99.21	99.06	99.42	99.82	99.88		100.15	99.79	100.64	100.3	100.78	100.82	100.93	99.19	99.98	100.12		99.49	99.31	99.29
Si	1.92	1.922	1.928	1.926	1.918	1.931	1.901	1.906	1.928	1.914	1.915		1.963	1.931	1.963	1.942	1.934	1.948	1.948	1.928	1.923	1.937		1.872	1.914	1.961
Ti	0.007	0.008	0.006	0.009	0.008	0.006	0.01	0.009	0.009	0.005	0.007		0.006	0.005	0.006	0.011	0.009	0.008	0.009	0.006	0.008	0.009		0.024	0.002	0.002
Al	0.213	0.196	0.178	0.202	0.196	0.184	0.133	0.213	0.191	0.197	0.205		0.131	0.147	0.138	0.154	0.161	0.154	0.172	0.166	0.202	0.195		0.162	0.239	0.16
Fe III	0.008	0.01	0.009	0.004	0.014	0.007	0.008	0.012	0.008	0.016	0.01		0.004	0.016	0.004	0.007	0.009	0.003	0.002	0.016	0.018	0.011		0.008	0.014	0.004
Fe II	0.071	0.064	0.067	0.079	0.074	0.078	0.082	0.073	0.082	0.06	0.069		0.082	0.074	0.079	0.062	0.064	0.063	0.08	0.051	0.053	0.057		0.046	0.057	0.071
Mn	0.002	0.003	0	0.002	0.003	0.002	0.002	0.003	0.003	0.002	0.002		0.004	0.002	0.002	0.002	0.003	0.002	0.002	0.003	0.002	0.005		0.002	0.004	0.002
Mg	0.831	0.858	0.876	0.854	0.856	0.861	0.919	0.852	0.848	0.859	0.852		0.861	0.873	0.851	0.853	0.839	0.858	0.815	0.837	0.839	0.813		0.929	0.804	0.84
Ca	0.73	0.746	0.764	0.752	0.734	0.744	0.833	0.738	0.751	0.743	0.734		0.787	0.773	0.793	0.775	0.76	0.78	0.774	0.771	0.729	0.759		0.853	0.742	0.773
Na	0.157	0.143	0.126	0.13	0.15	0.135	0.049	0.142	0.138	0.152	0.148		0.124	0.128	0.127	0.14	0.152	0.13	0.145	0.16	0.178	0.173		0.044	0.175	0.142
K	0	0	0	0	0	0	0	0	0	0	0		0.001	0.002	0.001	0	0	0.001	0.001	0	0.003	0		0.001	0	0.001
Cr	0.061	0.048	0.046	0.042	0.046	0.052	0.062	0.051	0.043	0.053	0.058		0.037	0.049	0.034	0.054	0.068	0.055	0.052	0.061	0.044	0.041		0.06	0.049	0.043
Cr#	22.2628	19.6721	20.5357	17.2131	19.0083	22.0339	31.7949	19.3182	18.3761	21.2	22.0532		22.0238	25	19.7674	25.9615	29.6943	26.3158	23.2143	26.8722	17.8862	17.3729		27.027	17.0139	21.1823
Mg#	91.3599	92.0257	92.004	91.1303	90.6068	91.0302	91.0676	90.9197	90.4686	91.9626	91.5838		90.8431	90.71	91.0242	92.5676	91.9952	92.93	90.8099	92.54	92.1194	92.3212		94.5015	91.9043	91.8105
Cr# = 100 × Cr/(Cr+Al)mol
Mg# = 100 × Mg/(Mg+Fe)mol

## Sheet: Supplementary Table 4
Supplementary Table 4. Major element (wt%) compositions of spinel from Mount Leura (LE) peridotite xenoliths.
Sample	LE7[phl]						LE5[phl+amph]
SiO2	0	0.04	0.08	0.11	0.17		0.12	0.04	0.13	0.07	0.05	0.05	0.06	0.12	0.11	0.13	0.04	0.15
TiO2	0.27	0.26	0.44	0.45	0.37		0.27	0.56	0.64	0.53	0.53	0.58	0.57	0.09	0.52	0.45	0.86	0.15
Al2O3	26.71	27.22	26.52	27.1	27.67		22.97	25.08	22.66	22.42	21.53	21.35	24.52	23.78	25.04	23.42	29.17	24.68
FeOtot	14.1964	14.1655	16.2061	15.729	14.9931		16.7905	15.7623	19.0584	20.0424	19.9034	20.0324	19.4694	17.1726	16.6067	16.6136	14.5669	15.9235
MnO	0.05	0.13	0.1	0.07	0.06		0.18	0.06	0.13	0.15	0.18	0.15	0.18	0.11	0.11	0.15	0.09	0.15
MgO	16.09	16.02	16.02	16.68	17.06		13.81	15.08	12.95	12.19	12.37	12	12.7	13.66	14.25	14.06	15.13	14.56
Cr2O3	42.07	42.03	41.23	40.47	40.43		45.44	43.09	44.63	45.27	46.07	45.8	43.3	46.31	44.66	46.18	40.61	44.82
Total	99.9235	100.295	101.323	101.491	101.417		100.05	100.308	100.701	101.087	101.067	100.427	101.351	101.668	101.603	101.336	100.623	100.956
Si	0	0.001	0.002	0.003	0.005		0.004	0.001	0.004	0.002	0.002	0.002	0.002	0.004	0.003	0.004	0.001	0.004
Ti	0.006	0.006	0.01	0.01	0.008		0.006	0.013	0.015	0.012	0.012	0.014	0.013	0.002	0.012	0.01	0.019	0.003
Al	0.934	0.948	0.919	0.932	0.948		0.826	0.885	0.816	0.81	0.78	0.78	0.873	0.842	0.88	0.831	1.01	0.871
Fe III	0.07	0.06	0.1	0.11	0.1		0.06	0.08	0.07	0.06	0.07	0.07	0.07	0.05	0.04	0.04	0.01	0.05
Fe II	0.28	0.29	0.3	0.27	0.27		0.37	0.32	0.42	0.45	0.44	0.45	0.42	0.38	0.38	0.38	0.35	0.35
Mn	0.001	0.003	0.002	0.002	0.001		0.005	0.002	0.003	0.004	0.005	0.004	0.005	0.003	0.003	0.004	0.002	0.004
Mg	0.712	0.705	0.702	0.725	0.739		0.628	0.673	0.59	0.557	0.567	0.554	0.572	0.612	0.633	0.631	0.662	0.65
Cr	0.987	0.982	0.958	0.933	0.929		1.096	1.02	1.079	1.097	1.12	1.122	1.034	1.1	1.052	1.099	0.943	1.061
Cr#	51.3795	50.8808	51.0389	50.0268	49.4939		57.02	53.54	56.91	57.52	58.93	58.99	54.22	56.64	54.47	56.94	48.28	54.91
Mg#	66.884	66.8357	63.7882	65.3948	66.9711		59.4431	63.0294	54.7685	52.0113	52.5507	51.6316	53.7552	58.6349	60.4604	60.129	64.923	61.9685
Cr# = 100 × Cr/(Cr+Al)mol
Mg# = 100 × Mg/(Mg+Fe)mol

## Sheet: Supplementary Table 5
Supplementary Table 5. Major element (wt%) compositions of phlogopite from Mount Leura (LE) peridotite xenoliths.
Sample	LE7[phl]															LE5[phl+amph]
SiO2	38.55	39.11	38.83	38.67	38.96	38.41	38.78	38.08	38.65	38.78	38.38	39.3	38.99	38.97		39.34	38.8	37.74	38.07	38.17
TiO2	2.25	2.04	1.88	2.21	2.31	2.11	2.36	2.37	2.41	2.58	2.51	1.6295	1.5144	1.5366		2.55	2.99	3.81	3.95	3.65
Al2O3	14.92	15.64	15.46	15.51	15.39	15.51	15.43	15.87	15.99	15.54	15.58	16.11	15.45	16.18		15.14	14.65	15.89	15.7	15.86
FeOtot	3.31	3.12	3.18	3.28	3.16	3.22	3.24	3.44	3.63	3.87	3.89	3.44	3.16	3.36		3.92	4.06	3.57	3.75	3.85
MnO	0.0551	0.0053	0.0339	0.0195	0.0008	0	0.003	0.0008	0.0268	0	0.0214	0	0.0099	0.0283		0.0514	0.0325	0.0352	0.013	0
MgO	22.36	21.83	22.51	22.38	22.24	22.68	22.45	22.6	22.57	22.25	22.13	23.24	22.89	23.02		22.54	22.22	21.5	21.75	22.2
CaO	0	0.0089	0.0065	0.0288	0.0202	0.0155	0	0.0021	0	0.0102	0.0249	0.0078	0.0059	0.0161		0	0.0118	0.1137	0.0804	0.0276
Na2O	0.951	1.0245	1.0167	1.0431	0.9836	1.0038	0.9619	1.0248	1.1	0.9606	0.9813	0.931	1.1094	1.0845		1.44	1.3457	1.38	1.42	1.266
K2O	9.08	9.07	8.92	8.98	8.89	8.98	8.91	9.08	8.9	9.04	9.1	9.35	9.01	9.15		8.22	8.34	8	8.19	8.23
Cr2O3	1.52	1.55	1.3683	1.48	1.65	1.47	1.57	1.57	1.52	1.6	1.62	1.0033	1.0081	0.869		0.9454	1.62	1.92	2.05	1.85
Total	92.9961	93.3987	93.2054	93.6014	93.6046	93.3993	93.7049	94.0377	94.7968	94.6308	94.2376	95.0116	93.1477	94.2145		94.1468	94.07	93.9589	94.9734	95.1036
F	0.1656	0.2358	0.1369	0.12	0.1235	0.121	0.3687	0.159	0.1617	0.1217	0.1185	0.3935	0.196	0.3755		0.15	0.12	0.11	0.15	0.21
Cl	0.0316	0.0449	0.0218	0.0304	0.0348	0.0315	0.0264	0.039	0.0353	0.0198	0.0239	0.0224	0.0563	0.0286		0.0732	0.0602	0.0481	0.0629	0.0592
Mg#	92.33	92.5751	92.6546	92.4006	92.6154	92.6207	92.5079	92.1305	91.7217	91.1074	91.0215	92.3306	92.81	92.4293		91.1083	90.7	91.4762	91.1782	91.1311
Mg# = 100 × Mg/(Mg+Fe)mol

## Sheet: Supplementary Table 6
Supplementary Table 6. Major element (wt%) compositions of unreacted and reacted amphibole of LE5[phl+amph].
Sample	LE5[phl+amph]
	Unreacted amphibole																Reacted amphibole
SiO2	45.05	43.95	43.09	43.39	44.7	45.09	42.65	43.37	44.96	43.32	45.43	44.3	43.37	43.55	43.55		42.21	43.05	42.9	43.13	42.96	42.87	42.82	44.92	44.67
TiO2	1.89	2.01	1.73	2.1	1.87	1.478	1.7	2.79	2.61	2.56	2.35	2.29	2.79	3.12	3.12		3.46	3.25	3.47	3.45	3.38	2.98	2.96	1.85	1.76
Al2O3	11.74	12.46	13.25	13.07	11.9	12.15	13.19	12.43	11.38	12.88	10.67	11.79	12.43	12.5	12.5		12.95	12.71	12.3	12.22	12.33	12.67	12.24	11.69	11.6
FeOtot	3.82	3.35	3.65	3.65	3.6	3.73	3.67	3.5	3.6	3.6	3.58	3.69	3.5	3.47	3.47		3.37	3.45	3.46	4.47	4.62	4.4	4.39	4.12	4.19
MnO	0.0346	0.0475	0.0498	0.0681	0.0704	0.0307	0.0797	0.0743	0.0376	0.0467	0.046	0.0429	0.0743	0.0644	0.0644		0.0651	0.023	0.1089	0.0772	0.026	0.1216	0.0872	0.1247	0.0704
MgO	18.49	18.26	17.81	17.94	18.63	18.45	17.63	17.56	18.18	17.97	18.61	18.2	17.56	17.45	17.45		17.21	16.97	17.52	16.72	17.17	17.15	17.11	18.01	17.96
CaO	10.24	10.52	10.34	10.54	10.2	10.21	10.46	10.6	10.4	10.27	10.2	10.32	10.6	10.51	10.51		10.46	10.48	10.54	10.47	10.47	10.32	10.48	10.45	10.47
Na2O	3.68	3.46	3.51	3.4	3.9	3.59	3.49	3.74	3.66	3.43	3.72	3.81	3.74	3.52	3.52		3.61	3.58	3.51	3.51	3.65	3.64	3.66	3.71	3.58
K2O	0.8149	1.21	1.35	1.22	0.813	0.8424	1.36	1.0107	0.8922	1.1086	0.7056	0.6909	1.0107	1.0839	1.0839		1.21	1.0493	1.019	1.1175	1.0307	0.8783	1.1347	0.6758	0.7161
Cr2O3	1.5	1.9	2.39	1.8	1.57	1.56	2.32	2.04	1.68	1.71	1.57	1.62	2.04	2	2		1.98	1.92	1.88	1.88	1.92	1.81	1.81	1.76	1.78
P2O5	0.0861	0.0462	0.1121	0.0921	0.1056	0.2053	0.145	0.0394	0.0397	0.1316	0.1717	0.0594	0.0394	0.1908	0.1908		0.1049	0.1511	0.0396	0.0983	0.1771	0.092	0.1314	0.1914	0.0923
Total	97.53	97.4279	97.4856	97.5266	97.589	97.4804	96.9165	97.2972	97.6622	97.1615	97.1669	96.9264	97.2972	97.6318	97.6318		96.7982	96.8085	96.9248	97.2494	97.875	97.0411	96.9047	97.9605	97.1158
F	0.3	0.2	0.21	0.222	0.19	0.21	0.2	0.12	0.2	0.23	0.17	0.12	0.1	0.11	0.13		0.11	0.012	0.12	0.16	0.1	0.11	0.18	0.25	0.1
Cl	0.0674	0.0435	0.0543	0.0594	0.0467	0.0659	0.0683	0.0396	0.0421	0.0629	0.0444	0.0423	0.0396	0.0478	0.0478		0.0384	0.0425	0.0431	0.0514	0.0441	0.0544	0.0625	0.0461	0.0312
Mg#	89.6108	90.6657	89.6856	89.7527	90.217	89.8109	89.5402	89.9402	89.9991	89.894	90.2566	89.7847	89.9402	89.9612	89.9612		90.0993	89.7597	90.0232	86.9546	86.8813	87.4146	87.414	88.6231	88.4237
Mg# = 100 × Mg/(Mg+Fe)mol

## Sheet: Supplementary Table 7
Supplementary Table 7. Representative trace element (ppm) compositions of clinopyroxene, phlogopite and amphibole from Mount Leura (LE) peridotite xenoliths.
Sample	LE7[phl]					LE5[phl+amph]
Phase	Clinopyroxene	Clinopyroxene	Phlogopite	Phlogopite		Clinopyroxene	Clinopyroxene	Clinopyroxene	Amphibole	Amphibole	Amphibole
Cs			2.06457	1.68
Rb			167.072	157.368					5.78602	7.50133	7.24273
Ba	0.868656	0.388186	2408.2	2177.55					261.719	268.043	267.195
Nb	0.997333	1.54767	95.1799	90.3988					88.9915	86.2988	90.9579
La	2.31516	14.5152				13.8126	5.44293	11.5261	23.3765	22.2762	23.3623
Ce	12.2644	56.7636	0.290245			41.7053	24.419	38.4624	65.2611	65.5154	67.6536
Sr	90.2794	362.717	201.924	176.709		267.372	106.93	318.483	795.708	814.458	803.681
Nd	21.8143	51.6031				38.0944	35.9756	29.1884	47.2824	54.1269	55.7835
Zr	94.0413	159.247	48.5853	34.5967		112.295	225.079	123.296	215.632	141.713	162.224
Sm	6.70771	10.9209				10.181	12.0169	8.3409	12.2514	13.7435	13.477
Eu	2.27943	3.19571				2.80416	3.53728	2.39208	3.74246	4.06481	4.02353
Gd	7.42761	7.9026				8.28422	11.9579	7.16218	9.78934	10.9609	11.4632
Dy	4.65953	4.6507				5.80172	9.38645	5.23689	7.219	7.55031	7.63739
Y	15.5839	17.8536	2.64271	0.0724408		22.5232	36.0693	20.7402	28.7672	30.3808	31.1944
Er	1.41831	1.69583	0.2071			2.12	2.63258	2.24621	2.73404	2.69719	2.80319
Yb	1.07479	1.10608	0.197643	0.0172339		1.89154	2.37527	1.47326	2.05934	1.94639	2.06569

## Sheet: Supplementary Table 8
Supplementary Table 8. Refined electrons and principal bond distances of mica and amphibole from Mount Leura (LE) peridotite xenoliths.
	MICAS - LE7[phl]						MICAS - LE5[phl+amph]						AMPHIBOLE - LE5[phl+amph]
	LE7-MICA1	LE7-MICA8	LE7-MICA15	RANGE			LE5-MICA1	LE5-MICA3	LE5-MICA5	RANGE			AMPH2	AMPH3	AMPH4	AMPH5	RANGE
K (el.)	16.10(14)	16.41(16)	16.24(15)	16.10-16.41		K (el.)	16.27(13)	16.0(2)	16.14(18)	16.01-16.27		M(1) (el.)	13.59(10)	13.87(10)	13.41(10)	13.52(10)	13.41-13.87
K’	0.74(9)	0.62(9)	0.38(8)	0.38-0.74		M(1)	13.06(19)	12.9(3)	12.8(3)	12.81-13.06		M(2)	12.95(10)	13.36(10)	12.97(10)	13.00(10)	12.95-13.36
M(1)	13.9(2)	14.5(2)	13.9(2)	13.88-14.47		M(2)	13.67(16)	13.3(3)	13.4(3)	13.31-13.67		M(3)	13.24(10)	13.27(10)	12.97(10)	13.10(10)	12.97-13.27
M(2)	14.34(18)	14.9(2)	14.5(2)	14.34-14.94		T	13.17(8)	13.31(15)	12.99(12)	12.99-13.31		M(4)	17.52(16)	17.70(12)	17.69(16)	17.62(19)	17.52-17.70
T	13.14(9)	13.93(10)	13.22(9)	13.14-13.93		T’	0.36(4)	0.78(7)	0.37(5)	0.36-0.78		T(1)	13.03(6)	12.94(4)	13.07(4)	12.96(6)	12.94-13.07
T’	1.95(6)	1.56(8)	1.69(7)	1.56-1.95		OH	8.72(16)	8.4(2)	8.7(3)	8.37-8.72		T(2)	13.20(6)	13.15(4)	13.23(4)	13.19(6)	13.15-13.23
OH	8.69(17)	9.2(2)	8.89(19)	8.69-9.21								A(2/m)	2.82(9)	3.28(13)	2.59(17)	2.74(17)	2.59-3.28
						K-O1 (x2) (Å)	2.937(1)	2.949(3)	2.945(3)	2.937-2.949		A(m)	2.80(7)	3.00(4)	2.69(4)	2.71(4)	2.69-3.00
K-O1 (x2) (Å)	2.941(3)	2.942(3)	2.938(3)	2.938-2.942		K-O1 (x2)	3.388(3)	3.380(4)	3.387(3)	3.380-3.388		A(2)	1.56(7)	1.43(4)	1.61(7)	1.69(7)	1.43-1.69
K-O1 (x2)	3.378(3)	3.396(4)	3.374(3)	3.374-3.396		K-O2 (x4)	2.9423(18)	2.942(3)	2.939(2)	2.939-2.9423		A(TOT)	7.2(2)	7.7(2)	6.9(3)	7.1(3)	6.89-7.71
K-O2 (x4)	2.935(2)	2.939(2)	2.933(2)	2.933-2.939		K-O2 (x4)	3.3800(18)	3.378(3)	3.378(2)	3.378-3.380
K-O2 (x4)	3.3738(19)	3.393(2)	3.3688(18)	3.3688-3.393		<K-O>	3.1616(6)	3.1615(9)	3.1610(7)	3.1610-3.1616		T(1)-O1 (Å)	1.6559(19)	1.6606(15)	1.6595(16)	1.6567(19)	1.6559-1.6606
<K-O>	3.1561(7)	3.1670(8)	3.1526(7)	3.1526-3.1670								T(1)-O5	1.674(2)	1.6775(16)	1.6752(19)	1.674(2)	1.674-1.6775
						M(1)-O3 (X4) (Å)	2.0888(16)	2.090(2)	2.0891(19)	2.0888-2.090		T(1)-O6	1.6727(18)	1.6750(14)	1.6765(16)	1.6747(17)	1.6727-1.6775
M(1)-O3 (x4) (Å)	2.0804(15)	2.0877(18)	2.0818(15)	2.0804-2.0877		M(1)-OH (X2)	2.054(2)	2.055(3)	2.052(3)	2.052-2.055		T(1)-O7	1.6639(13)	1.6603(10)	1.6638(11)	1.6643(13)	1.6603-1.6643
M(1)-OH (x2)	2.0484(19)	2.055(2)	2.049(2)	2.0484-2.055		<M(1)-O>	2.0772(7)	2.0783(10)	2.0767(9)	2.0767-2.0783		<T(1)-O>	1.6666(9)	1.6683(7)	1.6687(8)	1.6674(9)	1.6666-1.6687
<M(1)-O>	2.0697(7)	2.0768(8)	2.0709(7)	2.0697-2.0768
						M(2)-O3 (x2) (Å)	2.0844(15)	2.100(3)	2.102(2)	2.0844-2.102		T(2)-O2 (Å)	1.6309(19)	1.6344(15)	1.6327(16)	1.6283(19)	1.6283-1.6344
M(2)-O3 (x2) (Å)	2.0902(16)	2.0942(19)	2.0926(16)	2.0902-2.0942		M(2)-O3 (x2)	2.0980(18)	2.090(2)	2.0867(17)	2.0867-2.0980		T(2)-O4	1.5992(19)	1.5993(16)	1.5976(18)	1.596(2)	1.596-1.5993
M(2)-O3 (x2)	2.0775(13)	2.0843(16)	2.0776(14)	2.0775-2.0843		M(2)-OH (x2)	2.0282(19)	2.031(3)	2.023(3)	2.023-2.031		T(2)-O5	1.6528(17)	1.6493(13)	1.6530(16)	1.6521(17)	1.6493-1.6530
M(2)-OH (x2)	2.0267(16)	2.037(2)	2.0216(17)	2.0216-2.037		<M(2)-O>	2.0702(7)	2.0737(11)	2.0706(9)	2.0702-2.0737		T(2)-O6	1.665(2)	1.6647(16)	1.6636(19)	1.666(2)	1.665-1.6647
<M(2)-O>	2.0648(6)	2.0718(8)	2.0639(6)	2.0639-2.0718								<T(2)-O>	1.6370(9)	1.6369(8)	1.6367(9)	1.6356(10)	1.6356-1.6370
						T-O1 (Å)	1.6657(11)	1.6608(17)	1.6618(13)	1.6608-1.6657
T-O1 (Å)	1.6579(11)	1.6655(13)	1.6562(11)	1.6562-1.6655		T-O2	1.662(2)	1.662(3)	1.666(2)	1.662-1.666		M(1)-O1 (x2) (Å)	2.047(2)	2.0437(15)	2.0488(17)	2.0466(19)	2.0437-2.0488
T-O2	1.662(2)	1.666(3)	1.660(2)	1.660-1.666		T-O2	1.6627(19)	1.661(3)	1.664(2)	1.661-1.664		M(1)-O2 (x2)	2.1288(17)	2.1271(14)	2.1273(16)	2.1269(18)	2.1269-2.1288
T-O2	1.660(2)	1.667(2)	1.6574(19)	1.6574-1.667		T-O3	1.6672(17)	1.656(3)	1.660(2)	1.656-1.6672		M(1)-O3(-H)( x2)	2.0365(19)	2.0246(19)	2.0345(15)	2.037(2)	2.0246-2.037
T-O3	1.6679(15)	1.6702(19)	1.6651(16)	1.6651-1.6702		<T-O>	1.6644(8)	1.6599(14)	1.6629(9)	1.6599-1.6644		<M(1)-O>	2.0708(8)	2.0651(7)	2.0702(7)	2.0702(8)	2.0651-2.0708
<T-O>	1.6619(8)	1.6672(11)	1.6597(8)	1.6597-1.6672
												M(2)-O1 (x2) (Å)	2.1191(17)	2.1124(14)	2.1167(16)	2.1175(18)	2.1124-2.1191
												M(2)-O2 (x2)	2.083(2)	2.0805(15)	2.0868(17)	2.0858(19)	2.0805-2.0868
												M(2)-O4 (x2)	1.9971(18)	1.9899(14)	1.9998(16)	2.0002(18)	1.9899-2.0002
												<M(2)-O>	2.0664(8)	2.0609(6)	2.0678(7)	2.0678(7)	2.0609-2.0678
												M(3)-O1 (x4) (Å)	2.0665(16)	2.0627(13)	2.0653(15)	2.0621(16)	2.0621-2.0665
												M(3)-O3(-H) (x2)	2.058(3)	2.056(3)	2.062(3)	2.054(4)	2.054-2.062
												<M(3)-O>	2.0637(9)	2.0605(8)	2.0642(9)	2.0594(11)	2.0605-2.064
												M(4)-O2 (x2) (Å)	2.4046(17)	2.4065(14)	2.4034(16)	2.4031(18)	2.4031-2.4065
												M(4)-O4 (x2)	2.327(2)	2.3326(16)	2.3284(18)	2.326(2)	2.326-2.3326
												M(4)-O5 (x2)	2.6758(17)	2.6650(13)	2.6779(16)	2.6753(17)	2.6650-2.6779
												M(4)-O6 (x2)	2.599(2)	2.5851(16)	2.5943(18)	2.596(2)	2.5851-2.599
												<M(4)-O>	2.5016(7)	2.4973(5)	2.5010(6)	2.5001(7)	2.4973-2.5016

## Sheet: Supplementary Table 9
Supplementary Table 9. Proposed models for the site population mica and amphibole from Mount Leura (LE) peridotite xenoliths.
Mica LE7[phl]					Mica LE5[phl+amph]					Amphibole LE5[phl+amph]
Site	Site population (apfu)	site scattering (epfu)			Site	Site population (apfu)	site scattering (epfu)			Site	Site population (apfu)	site scattering (epfu)		bond distances (Å)
		calc	refin				calc	refin				calc	refin	calc	refin
K	0.79 K + 0.14 Na	16.55	16.10-16.41		K	0.75K + 0.19 Na	16.34	16.01-16.27		M(1)	1.62 Mg + 0.26 Ti + 0.12 Fe2+	27.64	26.82-27.74	2.059	2.0691(4)
K’	0.05 K	1	0.38-0.74		M(1)	0.80Mg + 0.04Al + 0.06Ti + 0.03Cr + 0.07Fe	13.98	12.81-13.06		M(2)	1.68 Mg + 0.11 Cr + 0.21 Fe3+	28.05	25.90-26.72	2.068	2.0657(4)
M(1)	0.86Mg + 0.05Al + 0.04Ti + 0.03Cr + 0.02Fe	13.09	13.88-14.47		M(2)	1.58Mg + 0.06Al + 0.13Ti+ 0.07Cr + 0.15 Fe	28.18	26.62-27.34		M(3)	0.46 Mg + 0.11 Cr + 0.43 Al	13.75	12.94-13.27	2.014	2.0619(5)
M(2)	1.58Mg + 0.10Al + 0.08Ti + 0.05Cr + 0.18Fe	27.9	28.68-29.88		T	2.75 Si + 1.22 Al	54.36	51.96-53.24		M(4)	Ca 1.56 + Mg 0.11 + 0.09Al + 0.10 Fe2+	18.75	17.52-17.70	-	-
T	2.64 Si + 1.19 Al	52.42	52.56-55.72		T’	0.03 Si	0.42	0.36-0.78		A(TOT)	0.82 Na + 0.17 K	12.25	6.89-7.71	-	-
T’	0.17 Si	2.38	1.56-1.95		OH	0.42 O + 1.57 OH	17.49	16.74-17.44		T(1)	3.00 Si + 1.00 Al	55	51.76-52.28	-	-
OH	1.59 OH + 0.36 O	17.19	17.38-18.42							T(2)	3.45 Si + 0.55 Al	55.45	52.60-52.92	-	-

## Sheet: Supplementary Table 10
Supplementary Table 10. Operating conditions for XRD analyses of mica and amphibole from Mount Leura (LE) peridotite xenoliths.
	Mica LE7[phl]			Mica LE5[phl+amph]			Amphibole LE5[phl+amph]
	LE7-MICA1	LE7-MICA8	LE7-MICA15	LE5-MICA1	LE5-MICA3	LE5-MICA5	LE5-AMPH2	LE5-AMPH3	LE5-AMPH4	LE5-AMPH5
a (Å)	5.3186(7)	5.3282(8)	5.3132(2)	5.3221(7)	5.3258(7)	5.3254(5)	9.8573(14)	9.8629(11)	9.8710(10)	9.8675(12)
b (Å)	9.2031(17)	9.2246(14)	9.1981(4)	9.2239(13)	9.2127(14)	9.2212(9)	18.044(2)	18.0080(17)	18.0328(16)	18.0275(19)
c (Å)	10.2013(13)	10.2536(18)	10.1932(5)	10.2380(14)	10.2230(17)	10.2287(11)	5.3027(10)	5.3005(6)	5.3043(5)	5.2989(5)
β (°)	100.046(12)	99.937(16)	100.040(5)	100.032(14)	99.972(15)	100.036(10)	105.195(18)	105.206(12)	105.160(11)	105.112(11)
V (Å³)	491.83(11)	496.41(14)	490.53(4)	494.90(12)	494.01(13)	494.60(9)	910.2(2)	908.46(16)	911.31(15)	910.00(17)
Rifl. unit cell	990	1565	1268	599	506	714	969	1340	977	787
Refl. unique	2046	2061	1643	634	606	641	1092	1097	1108	1115
GoF (all)	1.37	1.8	1.19	1.43	1.75	1.53	1.4	1.45	1.27	1.25
Refl (obs) (%)	971	852	779	505	498	497	881	966	894	857
R (obs) (%)	4.58	4.79	4.21	3.16	4.96	3.57	3.36	2.74	2.81	3.24
R (all) (%)	10.89	12.27	9.41	4.14	6.2	4.96	4.17	3.16	3.66	4.62
wR (all) (%)	6.36	7.67	5.73	3.4	4.73	3.98	3.67	3.29	3.33	3.53

[truncated: 1 more sheets: Supplementary Table 11]
